# Supplementary material for: The Effectiveness of Psychological Interventions for Patients Undergoing Anterior Cruciate Ligament Reconstruction: A Meta-Analysis and Systematic Review
Source: J Clin Med. 2026 May 21;15(10):3980. doi: 10.3390/jcm15103980 (PMC13208142; doi:10.3390/jcm15103980)
Supplement: Supplementary file 1 [file jcm-15-03980-s001.zip]

Archive with 2 entries (2 files):
- jcm-4234194 Supplementary Material S2.pdf
- PRISMA-2020-checklist.pdf
